# Supplementary material for: Encapsulated Mn-Saturated Lactoferrin as a Safe Source of Manganese Ions for Restoring Probiotic Lactobacillus plantarum
Source: Molecules. 2024 Jun 8;29(12):2735. doi: 10.3390/molecules29122735 (PMC11205955; doi:10.3390/molecules29122735)
Supplement: Supplementary file 1 [file molecules-29-02735-s001.zip]

Archive with 1 entries (1 files):
- molecules-2959262-supplementary.pdf
